# Supplementary material for: Liquid Crystalline Siloxane-Containing Poly(ester imide)s with Low Dielectric Constant and Low Dielectric Loss at 10 GHz
Source: Polymers (Basel). 2026 Mar 24;18(7):782. doi: 10.3390/polym18070782 (PMC13074429; doi:10.3390/polym18070782)
Supplement: Supplementary file 1 [file polymers-18-00782-s001.zip]

Archive with 1 entries (1 files):
- polymers-4196069-supplementary.pdf
